# Supplementary material for: Variants of Oxidized Regenerated Cellulose and Their Distinct Effects on Neuronal Tissue
Source: Int J Mol Sci. 2021 Oct 25;22(21):11467. doi: 10.3390/ijms222111467 (PMC8584153; doi:10.3390/ijms222111467)
Supplement: Supplementary file 1 [file ijms-22-11467-s001.zip]

Archive with 4 entries (4 files):
- Supplementary Fig 1.pdf
- Supplementary Fig 2.pdf
- Table S1.pdf
- Table S2.pdf
